# Supplementary material for: Functional analysis of human and chimpanzee promoters
Source: Genome Biol. 2005 Jul 1;6(7):R57. doi: 10.1186/gb-2005-6-7-r57 (PMC1175988; doi:10.1186/gb-2005-6-7-r57)
Supplement: Additional File 1 — Supplementary Table 1: Listed are all 71 genes that were identified as being at least 1.4-fold differently expressed in liver and/or brain. For the probe sets the change p-values (MAS 5.0) averaged over the 36 pairwise comparisons between human and chimpanzee samples [6] and the signal log2 ratio (slr; MAS 5.0) for the probe sets are given. p-values close to 1 suggest a higher expression in chimpanzees, as does a negative slr. [file gb-2005-6-7-r57-S1.xls]

## Sheet: Sheet1
Probe Set ID	Gene Symbol	p-value_brain	p-value_liver	slr_brain	slr_liver
40673_at	ACADSB	0.99999	0.999999	-1.49528	-1.41667
40077_at	ACO1	0.287449	0.00181714	0.0477778	0.580556
32331_at	AK3	0.0680869	0.00024975	0.616111	1.105
41790_at	ALDH5A1	0.010442	9.26111e-05	0.766389	1.12444
39249_at	AQP3	0.387158	8.475e-05	0.1475	2.79889
37992_s_at	ATP5D	0.98707	0.998266	-0.639444	-0.914722
39114_at	C10orf10	0.125501	8.58333e-06	1.83056	3.62333
39817_s_at	C6orf108	0.999889	0.999998	-1.04306	-1.10167
1752_at	CALR	0.999775	0.999999	-1.63361	-1.89417
38474_at	CBS	0.0760581	4.16667e-07	0.684722	1.43556
33300_at	CDC2L2	4.13889e-06	0.000280694	3.36556	3.07417
34845_at	CGI-51	0.820562	0.999944	-0.515833	-1.32
39864_at	CIRBP	0.429849	0.00491478	0.0269444	0.434444
38711_at	CLASP2	5.75556e-05	0.004298	0.881389	0.835833
32523_at	CLTB	1.79167e-05	1.375e-05	4.31472	3.05444
2069_s_at	CTNNA1	0.00597317	0.0722758	0.921389	0.730278
133_at	CTSC	0.970294	0.999976	-1.08778	-1.23333
37534_at	CXADR	9.63889e-06	4.16667e-06	2.0375	1.40833
37982_at	DCI	0.000159833	2.96667e-05	1.30361	1.15944
41260_at	DDX17	0.999998	0.999989	-2.54333	-1.99444
39896_at	DHX16	0.898171	0.999842	-0.358611	-1.24278
40891_f_at	DXS9879E	0.914471	0.999976	-0.535556	-1.44
1878_g_at	ERCC1	0.999977	0.999772	-1.38583	-0.821389
33494_at	ETFDH	0.0150262	5.30556e-06	0.859722	1.07361
39372_at	FADS1	0.317127	0.00074025	0.220556	1.94889
38581_at	GNAQ	0.00532044	0.011106	1.14972	1.22917
40725_at	GOSR1	6.41667e-06	3.69444e-06	1.76667	1.62
905_at	GUK1	0.00302242	6.61944e-05	0.719722	0.552222
38096_f_at	HLA-DPB1	0.000242167	8.58333e-06	3.24639	3.83361
32321_at	HLA-E	0.00148717	1.22222e-06	1.52361	2.22
32697_at	IMPA1	0.000497972	7.88611e-05	1.59028	1.82583
35303_at	INSIG1	0.29626	8.05556e-07	0.0713889	2.16778
39758_f_at	LAMP1	2.86667e-05	0.0349241	3.03194	2.50222
256_s_at	LAMR1 /// LOC388524	0.968827	0.999947	0.2575	-0.956667
38745_at	LIPA	0.00126042	0.0158143	0.838056	0.646667
37024_at	LITAF	0.0204367	0.999999	1.3175	-1.18889
39108_at	LSS	0.0386715	0.0134188	0.707778	1.06167
35937_at	MICB	0.974315	0.999999	-1.89444	-1.81667
40877_s_at	MN7 /// LOC283755 /// MGC57820	2.22222e-07	5.88889e-06	2.91333	1.875
38462_at	NDUFA5	0.055083	7.71944e-05	1.05778	1.7575
39356_at	NEDD4L	0.91175	0.999874	-0.624444	-2.24444
35705_at	NR1D2	0.0779735	0.00586453	0.669722	1.62083
38000_at	PC	0.68985	0.99999	-0.224444	-0.954167
35745_f_at	PCBP2	2.24167e-05	9.72222e-07	1.07528	0.713056
36561_at	PCCB	0.0323632	0.00110556	0.834444	0.450833
31609_s_at	PCOLCE	0.683334	2.9e-05	-0.403333	1.6775
37676_at	PDE8A	2.37778e-05	0.0131039	3.0125	1.97167
32724_at	PHYH	0.00424739	1.08333e-06	3.27306	4.4575
2015_s_at	PMS2	0.999519	0.999997	-1.20889	-1.85861
948_s_at	PPID	0.000954	0.000450917	3.61639	2.58111
39003_at	PTTG1IP	0.0138789	0.000629667	1.06389	1.08611
2050_s_at	RAC1	6.11111e-07	2.27778e-06	0.995	1.03417
37598_at	RASSF2	0.0163086	0.0113404	1.49222	1.24278
32597_at	RBL2	3.77778e-05	9.44444e-07	2.19667	2.86417
34684_at	RECQL	0.0123204	0.00871819	3.25167	2.99694
37695_at	RNF144	0.671072	0.999608	-0.174444	-1.92194
32036_i_at	RPP14	0.0639063	5.99444e-05	1.42556	2.79806
33421_s_at	SC5DL	0.167925	0.961422	0.577778	-1.02444
37379_at	SF3A3	4.92778e-05	1.13611e-05	1.7875	2.30528
34265_at	SGNE1	0.61562	0.000709833	-0.281667	2.21722
36040_at	SH3BGR	0.000471667	0.000820806	2.1075	1.57556
1798_at	SLC39A6	0.000373389	0.00051625	1.28333	1.67667
38818_at	SPTLC1	7.77778e-07	3.88889e-07	3.60917	5.16583
41815_at	SYNE2	0.133022	0.00829994	1.44139	1.26833
32255_i_at	TERF1	9.47222e-06	0.00704564	2.00333	1.92639
41058_g_at	THEM2	0.942549	0.999976	-0.588889	-0.942778
36655_at	TJP2	0.00761769	0.00868822	1.36667	1.30639
39425_at	TXNRD1	0.873589	0.99938	-0.392222	-0.831944
39040_at	UBE2J1	0.968068	0.999353	-0.809444	-1.60972
37686_s_at	UNG	0.00226097	0.0261323	1.82639	1.53194
1307_at	XPA	0.999996	1	-1.63806	-1.74194
