# Supplementary material for: Functional analysis of human and chimpanzee promoters
Source: Genome Biol. 2005 Jul 1;6(7):R57. doi: 10.1186/gb-2005-6-7-r57 (PMC1175988; doi:10.1186/gb-2005-6-7-r57)
Supplement: Additional File 2 — Supplementary Table 2: The primer sequences used to amplify the promoter fragments are given here. Primer sequences are written 5' to 3' and lower-case letters indicate added restriction sites. [file gb-2005-6-7-r57-S2.xls]

## Sheet: Sheet1
Heissig et al.; Supplementary Table 2. Primers used for promoter amplification
Gene	End	primer
ACADSB	5'	ccgctcgagCCTTTTTCTTGCCACTCCAACATTGA
ACADSB	3'	ccgctcgagTCTCTAGCCAGCCCCTGGGAGTTAC
CGI-51	5'	gaagatctAGGCCACAGAAAAATCTCCAAAACCA
CGI-51	3'	gaagatctCAGGTCAAGGCAACTCCCACAAAC
DHX16	5'	gaagatctGGTGCTCACAGTCCATCTCAGAAACA
DHX16	3'	gaagatctAGCCTCAGCTTCGCAAGTCAGCTA
DDX17	5'	gaagatctACACAAAGGGACAGTCACAGACTCACTG
DDX17	3'	gaagatctCAAAACACAGAGAATCGGGGCTACAAAG
C10orf10	5'	gaagatctGGGTTCTGTTCTTGCCTCTTGGTCTC
C10orf10	3'	gaagatctAGGAGAATGGATGAGCAGGGACAGT
HLA-DPB1	5'	gaagatctTCTTTCAGGTCCACCTCCCTGAGAT
HLA-DPB1	3'	gaagatctGGCAAAATGAAAAGAGCTGCAGTCAG
THEM2	5'	ccgctcgagAAAACGGGAGCCAGAGACAAATCACT
THEM2	3'	ccgctcgagACGAACTTCGGAAGAGCTGGAAAGTC
IMPA1	5'	ggaagatctGTGCAATGCTTTTTGCACTATGATG
IMPA1	3'	ggaagatctAGCTCTGTGAACGGTGTTACCGCACT
PCOLCE	5'	gaagatctTCGTGAGAGGGAAGAATGCAATAGGCAGAT
PCOLCE	3'	gaagatctTCTCAAGACAGAGGCAGCAGCTGAATTTT
SH3BGR	5'	gaagatctATCTGGCACATGGACAACACCTACAAAT
SH3BGR	3'	gaagatctGCCACTGGACCCTTTCCCTATCACTTTA
TERF1	5'	gaagatctCCATGGGACAATTAGAGCCTGAAGAA
TERF1	3'	gaagatctAGAGAGAGGCAGAGGAAATCGAGCAT
UNG	5'	gaagatctGACCTGGGTAGGAAGCTGGGGTTTAT
UNG	3'	gaagatctGAGTAGAGCGTCTTCTGGCCGATCAT
