# Supplementary material for: Functional analysis of human and chimpanzee promoters
Source: Genome Biol. 2005 Jul 1;6(7):R57. doi: 10.1186/gb-2005-6-7-r57 (PMC1175988; doi:10.1186/gb-2005-6-7-r57)
Supplement: Additional File 3 — Supplementary Table 3: The normalized promoter activities are listed; that is, the measured luciferase activity of the promoter constructs divided by the sea-pansy luciferase activity, for each of the three replicates that were done for each of the three clones for humans and chimpanzees in the neuroblastoma cell line and the cervix carcinoma cell line, respectively, for the 12 genes analyzed. [file gb-2005-6-7-r57-S3.xls]

## Sheet: Sheet1
Heissig et al.; Supplementary Table 3: Measured promotor activities
Cell line	Species	Clone	Replicate	ACADSB	CGI-51	DHX16	DDX17	SH3BGR	TERF	UNG	C10orf10	HLA-DPB	THEM2	IMPA1	PCOLCE
neuroblastoma	human	1	1	0.032929	2.98333	8.17655	3.32619	0.0411037	0.125544	0.681855	0.55984	0.00670996	0.115604	0.165369	0.00604049
neuroblastoma	human	1	2	0.041937	3.7699	9.47468	3.78538	0.0361559	0.141544	0.796809	0.632481	0.00604981	0.132315	0.179946	0.00686811
neuroblastoma	human	1	3	0.0463866	4.48747	10.2887	3.94591	0.0415175	0.14713	0.929512	0.763265	0.00648106	0.1382	0.192054	0.00698286
neuroblastoma	human	2	1	0.0348655	3.20027	7.91183	3.22639	0.037648	0.106035	0.657013	0.837684	0.00682072	0.1196	0.209961	0.00575062
neuroblastoma	human	2	2	0.0377432	3.97401	9.27565	3.63548	0.0458888	0.133003	0.716259	1.00144	0.00709335	0.131071	0.225364	0.0055765
neuroblastoma	human	2	3	0.0415296	4.83968	10.3437	3.72644	0.0469573	0.138655	0.874854	0.995178	0.00722486	0.121385	0.213216	0.0058775
neuroblastoma	human	3	1	0.0318486	3.48771	7.9426	3.8736	0.0377192	0.0818456	0.706864	0.760844	0.00641961	0.11672	0.257324	0.00547627
neuroblastoma	human	3	2	0.0365262	4.04727	9.06429	4.09725	0.0449635	0.124928	0.777053	0.78313	0.00655502	0.119287	0.257755	0.0054463
neuroblastoma	human	3	3	0.0376029	4.93154	10.2436	4.30367	0.0373502	0.129281	0.835332	0.928137	0.00618257	0.122078	0.260088	0.0047706
neuroblastoma	chimpanzee	1	1	0.0514398	2.68309	7.87358	2.87811	0.0527387	0.232143	0.806652	0.240113	0.00636897	0.0921627	0.115805	0.0049337
neuroblastoma	chimpanzee	1	2	0.0528205	3.46364	10.0385	3.22275	0.0558312	0.256518	0.856531	0.280143	0.00676489	0.10405	0.123685	0.00547993
neuroblastoma	chimpanzee	1	3	0.0734296	4.44353	10.8241	3.27113	0.0606248	0.267405	1.02091	0.284878	0.00556933	0.108114	0.123899	0.00519176
neuroblastoma	chimpanzee	2	1	0.046894	2.32481	7.31078	3.99881	0.108198	0.148307	0.903134	0.322615	0.00425375	0.107166	0.146082	0.00568905
neuroblastoma	chimpanzee	2	2	0.0575914	2.97916	8.79741	4.42043	0.112895	0.16434	1.011	0.347351	0.00407307	0.121686	0.156686	0.0062524
neuroblastoma	chimpanzee	2	3	0.0747188	3.51153	10.419	5.01867	0.115039	0.173546	1.17231	0.381627	0.00401114	0.113604	0.150642	0.00620057
neuroblastoma	chimpanzee	3	1	0.0394145	2.0815	8.41083	3.96788	0.047952	0.171859	0.914576	0.258355	0.00640827	0.11355	0.144913	0.00556953
neuroblastoma	chimpanzee	3	2	0.0519463	3.194	9.26566	3.96152	0.0522133	0.198951	0.950434	0.328052	0.00690887	0.120105	0.154085	0.00603022
neuroblastoma	chimpanzee	3	3	0.0419107	4.18497	10.9643	4.23695	0.055694	0.205138	1.10094	0.328004	0.00647173	0.134111	0.145808	0.00629163
cervix carcinoma	human	1	1	0.0936954	3.15434	2.26113	3.97189	0.193645	0.103753	14.5481	1.45267	0.368081	1.43791	2.37214	0.38968
cervix carcinoma	human	1	2	0.101321	3.49188	2.20721	3.87532	0.194704	0.115517	17.1074	1.47633	0.359523	1.41804	2.49926	0.359411
cervix carcinoma	human	1	3	0.107265	3.08146	2.28023	3.94363	0.200512	0.121306	18.1566	1.59366	0.427923	1.26686	2.532	0.342033
cervix carcinoma	human	2	1	0.0811546	3.67431	2.22686	3.73166	0.216678	0.0991818	15.32	1.58384	0.324974	1.45599	2.48419	0.336551
cervix carcinoma	human	2	2	0.0865554	3.45856	2.57003	3.64121	0.213625	0.114806	17.9511	1.56979	0.375482	1.34405	2.81412	0.303174
cervix carcinoma	human	2	3	0.101506	3.72099	2.35934	3.34466	0.211989	0.113078	18.08	1.63442	0.397512	1.31984	2.78112	0.304984
cervix carcinoma	human	3	1	0.104215	3.45004	2.48426	4.70103	0.197951	0.120858	16.7519	1.6107	0.361495	1.43708	2.8881	0.373537
cervix carcinoma	human	3	2	0.116953	3.92353	2.46525	4.63968	0.205884	0.115179	15.4945	1.65205	0.364275	1.46343	2.93053	0.351218
cervix carcinoma	human	3	3	0.115103	3.24324	2.23957	5.35209	0.20016	0.117721	18.1842	1.39156	0.388151	1.72909	2.97293	0.349602
cervix carcinoma	chimpanzee	1	1	0.113016	3.04164	1.95228	4.2562	0.29281	0.11385	12.8177	0.814129	0.311104	1.22949	1.83672	0.261713
cervix carcinoma	chimpanzee	1	2	0.117391	3.57504	1.91526	4.58371	0.272257	0.12183	15.859	0.907426	0.31102	1.21491	2.09254	0.281375
cervix carcinoma	chimpanzee	1	3	0.121384	3.3408	2.03114	4.00478	0.276641	0.124054	16.1165	0.885773	0.329137	1.35568	1.89398	0.27926
cervix carcinoma	chimpanzee	2	1	0.109589	3.11468	2.0166	4.8216	0.344448	0.0782949	14.6644	1.00892	0.278361	1.25179	2.39478	0.294204
cervix carcinoma	chimpanzee	2	2	0.128883	3.73561	2.37193	4.66267	0.33018	0.0912021	20.0878	1.04685	0.310303	1.33552	2.48295	0.293878
cervix carcinoma	chimpanzee	2	3	0.129323	3.56405	2.2756	4.65601	0.347424	0.10366	17.0689	0.994157	0.30893	1.43283	2.54378	0.279434
cervix carcinoma	chimpanzee	3	1	0.12674	3.18644	2.43739	4.70815	0.338101	0.109801	16.7683	0.951932	0.37815	1.34411	2.49047	0.33018
cervix carcinoma	chimpanzee	3	2	0.122433	3.05642	2.90771	4.45969	0.34657	0.132538	17.4149	1.02458	0.42832	1.14057	2.66752	0.316113
cervix carcinoma	chimpanzee	3	3	0.128227	3.37012	2.42329	4.43072	0.343418	0.138265	18.1559	0.91625	0.379015	1.4417	2.75631	0.313167
